# Supplementary material for: The safety and feasibility of a novel cap-assisted endoscopic resection device for rectal tissue resection: a pilot study (with videos)
Source: Gastroenterol Rep (Oxf). 2025 Jan 30;13:goaf003. doi: 10.1093/gastro/goaf003 (PMC11783289; doi:10.1093/gastro/goaf003)
Supplement: goaf003_Supplementary_Data [file goaf003_supplementary_data.zip]

Archive with 3 entries (3 files):
- ed7f6_Supplement data final version  final verison 20241230.docx
- 00b8c_video  final verison 20241230.mov
- 898ce_Supplementary Figure 1 final verison 20241230.tiff
